# Supplementary material for: Prevalence of human papillomavirus and its prognostic value in vulvar cancer: A systematic review and meta-analysis
Source: PLoS One. 2018 Sep 26;13(9):e0204162. doi: 10.1371/journal.pone.0204162 (PMC6157864; doi:10.1371/journal.pone.0204162)
Supplement: S2 Table — (XLSX) [file pone.0204162.s002.xlsx]

## Sheet: HPV and Vulvar Cancer
Supplementary Table 2 Application of the quality assessment tool NOS to the studies included in the meta-analysis																								S2 Table. Application of the quality assessment tool NOS to the studies included in the meta-analysis
Items	Subgroups	Details	No 1	No 2	No 3	No 4	No 5	No 6	No 7	No 8	No 9	No 10	No 11	No 12	No 13	No 14	No 15	No 16	No 17	No 18	No 19	No 20	No 21	No 22	No 23	No 24	No 25	No 26	No 27	No 28	No 29	No 30	No 31	No 32	No 33	No 21	No 22
			Alonso, 2011	Antonets, 2013	Engelman, 2003	Felez-Sanchez,2016	Fuste, 2010	Gargano, 2012	Hampl, 2008	Huang, 2005	Karnezis, 2015	Kim, 2015	Kowalewska, 2010	Koyamatsu,2003	Larsson, 2012	Lee, 2016	Lindell, 2010	Menczer, 2000	Ngamkham, 2016	Ordi, 2016	Pinto, 2004	Poblet, 2010	Rakislova, 2016	Reuschenbach, 2013	Rodrigues, 2013	Rumbold, 2012	Sagdeo, 2014	Santos, 2006	Serrano, 2015	Siriaunkgul, 2014	Sutton, 2008	Sznurkowski, 2016	Tsimplaki, 2012	Van, 2009	Wakeham, 2017	Nakai,2013	Nakai,2015
Selection	1) Representativeness of the exposed cohort	a) truly representative of the average _______ (describe) in the community *	*	*	*	*	*	*	*	*	*	*	*	*	*	*	*	*	*	*	*	*	*	*	*	*	*	*	*	*	*	*	*	*	*	*	*
		b) somewhat representative of the average _______in the community*
		c) selected group of users eg nurses, volunteers
		d) no description of the derivation of the cohort
	2) Selection of the non exposed cohort	a) drawn from the same community as the exposed cohort *	*	*	*	*	*	*	*	*	*	*	*	*	*	*	*	*	*	*	*	*	*	*	*	*	*	*	*	*	*	*	*	*	*	*	*
		b) drawn from a different source
		c) no description of the derivation of the non exposed cohort
	3) Ascertainment of exposure	a) secure record (eg surgical records) *	*	*	*	*	*	*	*	*	*	*	*	*	*	*	*	*	*	*	*	*	*	*	*	*	*	*	*	*	*	*	*	*	*	*	*
		b) structured interview *
		c) written self report
		d) no description
	4) Demonstration that outcome of interest was not present at start of study	a) yes *	*	*	*	*	*	*	*	*	*	*	*	*	*	*	*	*	*	*	*	*	*	*	*	*	*	*	*	*	*	*	*	*	*	*	*
		b) no
Comparability	1) Comparability of cohorts on the basis of the design or analysis	a) study controls for (select the most important factor) *	*	*	*	*	*	*	*	*	*	*	*	*	*	*	*	*	*	*	*	*	*	*	*	*	*	*	*	*	*	*	*	*	*	*	*
		b) study controls for any additional factor  (This criteria could be modified to indicate specific control for a second important factor.)*
Outcome	1) Assessment of outcome	a) independent blind assessment *
		b) record linkage *	*	*	*	*	*	*	*	*	*	*	*	*	*	*	*	*	*	*	*	*	*	*	*	*	*	*	*	*	*	*	*	*	*	*	*
		c) self report
		d) no description
	2) Was follow-up long enough for outcomes to occur	a) yes (select an adequate follow up period for outcome of interest) *	*			*	*	*	*	*		*	*	*	*	*	*		*		*	*		*	*	*		*	*	*	*	*	*	*	*
		b) no																																		*	*
	3) Adequacy of follow up of cohorts	a) complete follow up - all subjects accounted for *	*													*	*								*			*							*
		b) subjects lost to follow up unlikely to introduce bias - small number lost - > ____ % (select an adequate %) follow up, or description provided of those lost) *										*									*
		c) follow up rate < ____% (select an adequate %) and no description of those lost
		d) no statement																																		*	*
Assessment	* Selection (max 4 stars)	*	4	4	4	4	4	4	4	4	4	4	4	4	4	4	4	4	4	4	4	4	4	4	4	4	4	4	4	4	4	4	4	4	4	4	4
	* Comparability (max 2 stars)	*	1	1	1	1	1	1	1	1	1	1	1	1	1	1	1	1	1	1	1	1	1	1	1	1	1	1	1	1	1	1	1	1	1	1	1
	* Outcome (max of 3 stars)	*	3	1	1	2	2	2	2	2	1	3	2	2	2	3	3	1	2	1	3	2	1	2	3	2	1	3	2	2	2	2	2	2	3	3	3
	* Total	*	8	6	6	7	7	7	7	7	6	8	7	7	7	8	8	6	7	6	8	7	6	7	8	7	6	8	7	7	7	7	7	7	8	8	8
Note: A study can be awarded a maximum of one star for each numbered item within the Selection and Outcome categories. A maximum of two stars can be given for Comparability
